# Supplementary material for: A physiotherapy-led transition to home intervention for older adults following emergency department discharge: protocol for a pilot feasibility randomised controlled trial
Source: Pilot Feasibility Stud. 2022 Jan 3;8:3. doi: 10.1186/s40814-021-00954-5 (PMC8720939; doi:10.1186/s40814-021-00954-5)
Supplement: Supplementary file 2 — Additional file 2: Appendix 2. Interview guide ED PLUS participants [file 40814_2021_954_MOESM2_ESM.zip]

Archive with 2 entries (2 files):
- APPENDIX 2 Interview Guide ED PLUS participantsR1.docx
- APPENDIX 2 Interview Guide ED PLUS staffR1.docx
